# Supplementary material for: Using video games to understand sex differences in attentional biases for weapons
Source: PLoS One. 2022 Dec 22;17(12):e0279360. doi: 10.1371/journal.pone.0279360 (PMC9778952; doi:10.1371/journal.pone.0279360)
Supplement: S2 File — (XLSX) [file pone.0279360.s002.xlsx]

## Sheet: Accuracy Data
Participant	sex	age	acc_gun_pre_dino	acc_stapler_pre_dino	acc_knifed_pre_dino	acc_knifes_pre_dino	acc_hgun_pre_dino	acc_hstapler_pre_dino	acc_hknifed_pre_dino	acc_hknifes_pre_dino	acc_gun_pre_shoot	acc_stapler_pre_shoot	acc_knifed_pre_shoot	acc_knifes_pre_shoot	acc_hgun_pre_shoot	acc_hstapler_pre_shoot	acc_hknifed_pre_shoot	acc_hknifes_pre_shoot
1	female	19	1	0.89	1	0.67	1	0.78	0.89	0.89	1	0.89	1	0.78	0.78	0.89	0.89	0.78
2	female	21	1	1	1	0.89	1	0.78	0.89	0.78	1	0.56	1	0.78	0.56	0.67	1	0.89
3	female	21	1	0.89	1	0.67	1	0.78	1	0.78	1	0.89	1	0.78	1	1	1	0.44
5	female	52	0.89	1	0.89	0.44	1	0.67	1	0.67	1	1	0.89	0.67	0.89	0.78	1	0.78
7	female	23	1	0.56	0.89	0.67	1	0.78	0.89	1	1	1	0.78	0.78	0.89	0.78	0.89	0.78
8	female	24	1	0.78	0.78	0.67	0.89	0.78	1	0.67	1	0.78	1	1	1	1	0.89	0.78
9	female	22	1	0.89	1	0.78	1	1	1	0.89	1	0.78	0.89	0.89	1	0.89	1	0.78
14	female	52	1	0.89	0.89	0.67	1	0.89	0.89	0.78	1	1	0.89	0.67	1	1	1	0.89
15	female	22	1	0.89	1	0.44	1	1	0.89	0.67	0.89	0.89	1	0.67	0.89	0.89	1	0.56
19	female	19	1	0.67	1	0.67	0.89	0.78	1	0.44	1	0.89	0.89	0.78	1	1	0.78	0.67
20	female	18	1	0.78	1	1	1	1	0.67	0.89	1	1	1	0.89	1	1	1	0.89
24	female	21	1	1	1	1	0.89	1	0.89	1	1	1	1	1	0.89	0.89	0.89	0.56
28	female	22	1	0.89	1	1	0.89	0.67	1	0.56	1	0.89	1	0.78	0.78	0.78	0.67	0.44
29	female	21	1	0.78	1	0.56	0.89	0.78	0.89	0.56	1	1	1	0.78	0.89	0.78	0.89	0.89
37	female	30	0.89	1	0.89	0.78	1	0.89	0.89	0.56	0.89	1	1	0.78	0.78	0.89	1	0.67
38	female	29	1	1	1	0.89	1	1	1	0.78	1	1	1	0.67	1	1	1	0.89
41	female	22	0.89	1	1	0.78	0.89	0.89	1	0.89	1	1	1	0.78	1	1	0.89	0.56
42	female	22	1	0.78	1	0.78	0.89	0.67	0.89	0.56	0.89	1	1	0.78	0.89	0.89	0.78	0.44
44	female	21	0.89	0.89	0.89	0.89	0.67	0.44	0.78	0.56	0.89	0.89	1	0.56	1	0.56	0.44	0.56
46	female	23	1	0.89	1	0.78	1	0.89	0.78	0.56	1	0.89	1	0.89	1	1	0.89	0.89
47	female	22	1	0.78	1	0.67	0.89	0.89	0.78	0.67	1	0.89	1	1	1	0.89	0.89	0.67
48	female	26	1	0.78	0.89	0.78	1	0.89	1	0.67	0.78	0.78	1	0.67	0.89	0.89	0.89	0.56
50	female	20	1	0.78	0.89	0.89	0.89	0.89	0.78	0.89	1	0.78	0.78	1	1	0.89	0.89	0.78
51	female	20	0.89	0.78	0.89	0.78	0.89	0.67	0.78	1	1	0.89	0.89	0.89	1	1	1	0.78
52	female	24	1	0.89	0.89	0.56	0.78	0.78	0.67	0.56	0.78	0.78	0.89	0.67	0.78	0.67	0.56	0.33
53	female	21	1	0.89	1	0.78	0.89	0.89	0.78	0.56	1	0.78	1	0.67	1	0.89	0.89	0.78
56	female	22	0.89	0.89	0.89	0.89	1	0.67	0.78	0.56	1	0.78	0.89	0.78	1	0.89	0.67	0.78
57	female	22	1	0.89	1	0.67	0.89	1	0.89	0.89	1	0.78	1	0.78	0.89	0.89	0.89	0.67
58	female	59	1	1	1	0.89	1	1	0.89	0.78	1	0.89	1	0.78	0.78	1	1	0.78
4	male	55	1	0.78	1	0.78	1	1	0.89	0.56	1	0.56	1	0.78	0.89	0.89	1	0.67
10	male	22	1	0.89	0.89	0.78	1	0.78	1	0.67	1	0.78	1	0.56	1	0.44	1	0.44
11	male	24	1	1	1	0.89	1	0.89	0.78	0.78	1	1	1	0.89	1	1	1	0.78
12	male	25	1	1	1	0.56	1	0.67	0.78	0.67	1	0.78	1	0.89	0.89	0.89	0.89	0.67
13	male	51	1	1	1	0.78	1	1	0.89	0.89	1	1	1	0.89	0.89	1	0.89	0.67
16	male	28	0.89	0.89	1	0.67	0.78	0.56	0.56	0.56	1	0.78	0.67	0.78	1	0.56	0.78	0.78
18	male	18	1	1	1	0.89	1	1	1	1	1	0.89	0.89	0.89	1	1	0.89	0.67
21	male	21	0.89	1	0.89	0.89	0.78	0.78	0.78	0.78	1	0.78	1	0.89	0.89	1	0.78	1
22	male	22	1	0.89	1	0.78	1	0.89	1	0.89	0.89	1	1	1	1	0.89	1	0.78
23	male	21	1	0.89	1	1	1	0.89	1	0.78	1	0.89	1	0.89	1	1	1	0.44
25	male	20	0.89	1	1	0.67	1	0.78	0.89	0.67	0.89	0.89	0.89	0.78	0.89	0.89	0.89	0.67
26	male	20	1	0.89	1	0.78	1	0.89	0.89	0.56	1	1	0.89	0.67	0.89	0.78	0.89	0.33
27	male	27	1	0.78	1	0.67	1	0.78	1	0.44	1	0.78	0.89	0.56	1	0.78	0.89	0.33
30	male	18	1	1	1	0.56	1	1	1	0.67	1	0.89	0.89	0.78	1	0.89	1	0.89
31	male	25	1	0.89	1	0.78	1	0.78	0.89	0.78	1	1	1	0.67	1	0.78	1	0.67
32	male	30	1	0.89	1	0.78	1	1	1	0.89	1	1	1	0.78	1	1	1	0.78
33	male	30	1	0.89	0.89	0.89	0.89	0.89	0.89	0.67	1	0.78	1	0.78	1	1	0.89	0.78
34	male	30	1	1	0.78	0.89	1	1	1	1	1	0.89	1	0.78	0.89	0.89	1	0.78
35	male	31	1	1	1	0.78	1	0.89	1	0.78	1	0.78	1	0.78	1	0.89	1	0.89
36	male	30	0.78	0.89	0.89	0.78	0.78	0.78	0.89	0.33	1	0.89	1	0.78	1	0.89	0.89	0.67
39	male	31	1	0.89	1	0.89	0.89	1	1	1	1	1	1	0.67	1	0.89	0.89	0.78
40	male	22	1	0.89	1	0.67	1	0.89	1	0.56	1	1	1	0.89	0.89	0.78	1	0.67
43	male	26	1	1	0.89	0.56	0.89	0.67	0.89	0.56	1	1	1	1	0.89	0.89	1	1
45	male	23	1	0.89	0.89	0.56	1	0.67	1	0.33	1	0.56	0.67	0.56	1	0.22	0.89	0.56
49	male	32	1	0.67	1	0.78	1	1	1	0.67	1	0.89	1	0.67	1	0.67	1	0.56
54	male	21	1	0.89	1	0.56	0.89	1	0.89	0.56	0.89	0.67	1	0.44	0.89	0.67	0.89	0.78
55	male	19	1	0.89	1	0.89	0.89	1	0.89	0.56	1	0.89	1	0.78	1	1	0.89	0.78
59	male	19	0.89	1	1	0.67	1	0.67	1	0.67	1	1	1	0.78	1	0.67	0.78	0.67
61	male	20	1	0.56	1	0.78	1	0.78	1	0.67	1	0.89	1	0.67	1	0.44	0.89	0.56

## Sheet: RT Data
Participant	sex	age	gun_pre_dino	stapler_pre_dino	knifed_pre_dino	knifes_pre_dino	hgun_pre_dino	hstapler_pre_dino	hknifed_pre_dino	hknifes_pre_dino	gun_pre_shoot	stapler_pre_shoot	knifed_pre_shoot	knifes_pre_shoot	hgun_pre_shoot	hstapler_pre_shoot	hknifed_pre_shoot	hknifes_pre_shoot	gun_abs_dino	stapler_abs_dino	knifed_abs_dino	knifes_abs_dino	hgun_abs_dino	hstapler_abs_dino	hknifed_abs_dino	hknifes_abs_dino	gun_abs_shoot	stapler_abs_shoot	knifed_abs_shoot	knifes_abs_shoot	hgun_abs_shoot	hstapler_abs_shoot	hknifed_abs_shoot	hknifes_abs_shoot
1	female	19	735	1354.5	1087.78	1206.67	1230.44	1640.71	1636.88	2416.5	775.556	1156.88	1000	1261.14	1071.29	1591.62	1545.12	1483	2067.56	2030.67	1900	1796.33	2063.56	2585.33	2187.62	2478.44	1884.33	2263.22	1984.11	2020.89	2487.11	2435.44	2743.22	2521.56
2	female	21	781.889	1176.89	949	1381	1070.56	1634.14	1326.62	1256.71	747.333	1048.2	1161.56	1044.29	1264.6	1399.83	1234.56	1609.12	1530.56	2158.38	1875.67	2123.11	1717.11	2305.5	2242.22	2212.33	1662	1352	1619.75	1623.62	1653.78	2123.11	2102.25	2086.25
3	female	21	914.778	908.75	1078.11	1104.83	1161	1303.71	1670.11	1436	1630	1067.75	1159.67	1557.29	1316.11	1468.11	1835.56	1722.75	1692.67	1554.22	1454.78	1741.89	1881.89	2334.11	3002.22	2198.56	2762.78	2317.38	1825	2230.89	1856	2723.89	2970.5	2381.88
5	female	52	889.25	1371.89	1261.5	1623.75	1428.67	1735	1959.11	1777.17	1028.44	1847.33	1179.62	1630.67	1281.75	1779.86	1928.89	2047.57	1306.44	1741.22	1892.11	2123	2035.11	2962.75	2695.12	2897.38	2046.44	2577.22	2201	2953.5	2443.56	2940.78	2750.11	3265.75
7	female	23	734.667	939.6	974.125	1370.83	1006.11	1746.86	1084.12	1766.11	683.444	1089.11	857.286	1058.86	852.375	975.143	1043.38	1401.29	1512.11	1698.11	1639.67	2397.11	1473.22	2849.78	2243.67	2453.12	1124.22	1253.89	1430.89	1417.56	1400.89	2110.62	1843.38	1853.75
8	female	24	855	721.286	1152.14	886.833	1177.25	1297.57	1060.33	1482.83	1168.44	1053.43	1097.22	1385	1034.11	1950.56	1167	1779.14	1259.22	1459.78	1810.56	1493.33	1741.86	2037.14	2126.44	2241.62	2257.22	1865.78	1720.33	2162.11	2188.56	2851	2344	2675.56
9	female	22	716.444	981.875	1022.89	1117.43	1010.11	1271.22	1492.33	1620	745.667	950.286	844.625	1377	823.222	1453.25	1236.56	1239.71	1196.67	1727.89	1708.67	2013.89	1674.89	1858.56	2018.56	2480.78	1387.22	2009.67	1561.22	1761	2038.89	2543.78	2683.89	1769.89
14	female	52	914.667	1286.62	948.5	1341.33	1070.56	2160.12	2073.5	1563.86	901.333	1297.22	1291.88	982.667	1231.33	1561	1550	1611.25	1524.5	2812.11	1360.33	2347.89	2555.56	3655.56	2433.67	2478	1735.22	2037.44	1613.89	1672.33	2301.78	2992.78	2131	2750.67
15	female	22	653.889	965.75	783.556	828	1119	1347.78	1015	1253.33	910.875	997.625	931.444	1355.17	1220.25	1429.88	1308.89	1237.6	1031.67	1786	1051.44	1365.89	1746.11	1753.22	1596.44	1887.56	1393.44	1899.67	1375.78	1589.11	1906	2309.11	2185.33	2130.44
19	female	19	746.444	737	856.778	1041.33	1318.38	1552	1097.44	2215.25	717.667	932.25	1018.75	1969.29	1180	1893.56	948.143	1585	1097.56	1404.11	1546.75	1684.12	1769	2403.67	2166.33	1955.22	1423.44	2079.67	1761.89	1726	1685.78	3110.67	2399	2414.67
20	female	18	1475.44	1449.57	1114.11	1747.22	1643.89	1586.44	2287.2	3273.25	941.333	1206	1288.22	1539.5	999.333	1371.33	2078.44	1998.25	3079.11	3678.89	2641.78	4171.89	3856.78	3171.33	3514.67	5384	1936.78	2768	2588.44	3579.67	2327.89	4123.44	3286.22	3390.44
24	female	21	931.333	1189.44	1156	1802.33	1350.5	1963.67	1674	1871	785.333	1105.22	843.667	1161.89	1038.62	1109.38	1255.88	1289.8	1579.44	2481.89	2328.11	3397.22	2999.22	2543.38	3128.11	2611.33	1666.78	1607.44	1427.89	1862.56	1428.33	2069.11	1790.56	1612.22
28	female	22	683.444	920.875	764.222	1132	861.125	983	1236.44	1589.2	620	765.5	763.667	862.429	735.571	898	1050	889.5	853.444	1788.22	1441.78	1255.56	1238.67	1388.11	1619	1828.33	912.778	1262.12	1002.78	1385.56	1067.33	1499.22	1449.78	1510.11
29	female	21	583.778	706.286	730.667	912.4	805.875	810	1060.25	1099.4	630.333	824	1016.67	814.571	848.75	1188	1376.75	1466.12	1001.89	997.222	908.111	1267.25	1156.78	1134.44	1122.78	1257.12	1112.22	1151.33	1425.67	1250.89	1530.22	1876.78	1689.56	2254.56
37	female	30	779.375	944.556	1186.5	1383.29	921.889	1263.25	1421.38	1582.8	1168.25	1468.78	1325.44	1648.29	1615.71	1700.75	1863.78	2572.67	1681.44	2223	2199.5	1920.78	2531.67	2924.33	2416.44	2548.78	1989	2651.33	2073.67	2375.56	3387	3011.22	3167.67	2791.22
38	female	29	1128.22	1890.89	1434.89	1611.62	1268.56	1753.56	1350.78	1630.57	991.667	2383.44	1340.56	1267.67	1171	2260.33	2447.44	2420	1917.56	2440.67	2736.22	2868.67	2202.22	4577.38	3339.78	2626.89	3801.56	4299.11	2902	2319.75	2973.56	3891.44	6293.5	4121
41	female	22	754.25	1170	1019.56	1131.43	914.125	1229.88	1155.11	1760.38	774.778	1094.89	1207.11	1334.29	1180.67	1741.89	1296.62	1884	1373.89	1467.11	1670	1824.78	1669.78	2257.12	2173.89	2122.11	1571.44	1544.56	2248.22	2402.33	2427.78	2843.44	2261.89	2644.11
42	female	22	988.889	1165.86	1064.67	1922.43	1052.38	2086.17	1315.5	1553.2	772.5	1003.11	990.556	1129.29	1211.12	1676.12	2134.71	1281.5	1510.12	2358.89	3138.22	2223.11	2151.89	2404.67	2906.89	2418.33	1287.56	1642.12	1611.22	1655.22	1879.12	1942.89	2381.12	1721.89
44	female	21	949.875	1247.75	1083.62	1729.38	1544.83	1214.25	1209.71	1385.2	981.75	1191.62	1387.11	1270.2	1065.89	1079.2	1421.75	1205.8	1428.56	2501.78	1691.33	3273.88	1870.62	2207.67	2135.89	2093.89	1743.11	1635.11	1719.33	1641.56	1717.11	1673.67	1828.56	1628
46	female	23	999.222	1178	1124.44	1100.57	1228.11	1544.88	1466.57	1596.2	798.111	1309.75	1139.89	1350	1303.67	1576.78	1550	1635.12	1838.67	1828	1892.67	1706	2204.44	2532	2415.44	2532.89	1593.22	1524	1506.56	1825.33	1960	2099.89	2022.78	2673.33
47	female	22	841.778	1543.14	1080.56	1744	1087.25	1501	1363.57	1296	926.778	1424.75	943.667	1225.56	1286.56	1198.5	1382.25	1560.83	1555.44	2142.56	2031.25	2368.67	1801.67	3257.33	2079.33	2369	1581.56	2342.78	1897.56	2132.11	2148.22	2543.88	2267.78	2430.56
48	female	26	760	1120.43	1138.38	1748.43	1244.56	1614.12	1489.33	1576	708	887.286	1190.89	990.667	1119.12	1210.25	1539.12	1299.2	1323.89	4095.44	1718.33	1922.89	2122.78	2531.56	2153.44	2544.67	1761.22	1438.89	2426.56	1365.11	1977.44	2670	1989.78	1842.44
50	female	20	1090.56	1056	1203	1149	1012.88	1180.25	1542.14	1756.12	1085.33	1086.14	1037.14	1651.89	1176.11	1927.75	1633.5	1513.29	1612.33	1687.33	1982.89	2024.78	1992.67	2287	2777.22	2634.33	1827.12	1730.11	2325.78	1818.5	1931.56	2413.88	2535.5	2617.33
51	female	20	860.5	946.286	902.125	1054	1089.38	1235.83	1326.14	1729.11	981	1488	1519.75	1457.38	1229.89	1593.11	1537.11	2226.29	1286.56	1680	1602.78	1530.33	1585.22	1867.56	2255.62	2478.33	1791.33	2742	2518.33	2266.25	1907.56	2788	2893.25	3011.67
52	female	24	1020.22	991.125	1371.5	1786.2	1216.29	2230.57	1719.67	1251.8	1058.71	1036.57	930.5	881.167	1053.86	1402.17	974.8	1191.33	2715.33	1619.89	1531.12	1580.88	2623.44	3023.89	1831.11	1991.5	1276.5	1371.22	1356.33	1095.89	1004.25	1553.44	1375.89	1181.5
53	female	21	647.778	835.75	799.556	738.143	702.125	962.75	872.571	1308.6	837.333	902	975	886.5	1047.89	927.25	1616	1499.43	759.889	939.556	995.5	1062.11	1116.44	1406.33	1478.44	1883.89	1496.89	1576.56	1485.44	1206.78	1586.22	1716.11	2365	1958.78
56	female	22	760.375	879.75	1196.5	1211.5	1209.78	1460.83	1029.71	1350.4	783	889.714	976.75	1483.71	1157.44	1574.12	1512.5	1456.29	1501.75	1353.67	1544	1901.89	1838.5	2232.56	2208.67	1453	1144.67	1235.33	1432.44	1806.67	2115	2911.25	1950.11	2243.56
57	female	22	913.111	1061.25	1211	1351.17	1569.62	2171.78	2371.62	2532.38	1041.67	1245.29	986.556	1139.29	1606.62	1583.62	1624.75	1860.67	1549.89	2638.56	2124.11	3038.22	2310.44	3453.11	2621	2620.11	1926	2350.33	1613.38	1975.11	1764.22	2376.78	2466.38	2165.25
58	female	59	1226.89	1883.78	1938.33	1809.12	1592.33	3258	2205.88	2108	1057.78	1525.75	1461.67	1499.43	1092.71	2015.78	2026.89	1905	2740.33	4316.5	2803.33	5365.44	3086.89	4009.75	4736	3723.89	2043.11	2485.22	2449.33	2090.33	2163.44	3133.56	3368.89	3386.11
4	male	55	835.333	1665.14	1370.78	1749.57	944	2035	2031.5	1688	847	1185.4	1209	1552.14	922	1402.75	1411.33	2042	1792.11	2798.56	2196.38	2136.11	2164.33	3250.67	2904.22	2891.38	1448.89	1779.56	2173.67	2151.67	1739.33	2876.33	2536.11	2801.67
10	male	22	623.444	1080.25	900.5	1016.14	790.111	1701.29	1291.56	1436	761.222	1232.43	1113.22	913.4	961	1320.75	1581.67	1178.75	1153.78	1853.11	1786	2254.22	1688.44	2663.67	1819.89	2467.44	1289.56	1785.44	1759.89	1375.56	1691.33	2276.89	1956	1838.56
11	male	24	708	1106.33	1047.56	1222.5	960.111	1025.5	1713.86	1219.43	627.667	795.778	1053.22	972	760.444	1299.67	1480.44	1415.57	1819.33	1966.67	1659.89	2084.22	2044.78	2011.44	2639.67	2050.11	1623.33	1355.44	1984.38	1892.33	1943.33	2174.88	2000.44	2365.67
12	male	25	746.111	737.667	1134.67	911.8	1147.11	941.667	1301.71	1917.67	990.333	997.143	1018.33	1469.88	1137.25	1496.75	1915.5	1687.33	1372.62	1633	1812.25	1229.33	1748.56	1856.25	1694.22	3026.78	1976.33	2287	2030.67	2264.56	1840.89	1985.38	2126	2035.44
13	male	51	776.222	1276.67	1084.22	1293.71	1191.56	1314.67	2115.12	1554.12	901.556	1355.89	1195.56	1239.5	1196.25	1819.78	1280.25	1543.17	1708.11	2077.11	2190.22	2215.56	2145.11	2541.33	3273.44	3371.11	2130.11	2288	2227.62	1874.38	2067.89	2608.44	2646.11	2433
16	male	28	829.5	1245.75	976.667	1021.17	1003.29	1382.6	940.2	1500	708.444	1156.71	817.667	1077.57	886.556	1106.6	1074	1836	1417.22	1760.56	1363.25	1625.67	1493.11	2033	1788.89	2048.75	1041	1718.38	1668	1750.44	1934.44	1789.25	1967.71	1932.25
18	male	18	904.111	1720.67	1685.78	1940.5	1248	1996.89	1735.44	1999.56	805.556	1324.88	925.75	1261	1065.78	1625.56	1858	1593.17	2329	3336.11	2340.56	2921.33	2675.11	4508.78	2688.56	3425.11	2244.33	2634.78	2384	2363.11	2681.11	2559.56	2897.22	2904.33
21	male	21	639.25	1068.33	949	1106.12	785.143	1056.57	1362	1388.86	656.111	1723.86	1027	890.875	829.375	1453.44	1327.86	1928.56	1059.25	1452	1495.78	1571	1442.33	1639	1874.12	1506.44	946.222	1934.5	1533.78	1657.22	1577.33	2455.78	1988.75	2963.25
22	male	22	736.778	935.875	1077.22	1148.57	937.222	1481.38	1077.44	1507.12	514.75	821.889	815.444	1145.33	764.667	1100.88	1145.56	1146.14	1613.56	2262.33	2108.11	1462.67	2053.56	2486	2234.11	2417.75	1138.44	1699.11	1519.11	1755.89	1616.67	1983.11	2111.44	2358.11
23	male	21	771.778	1461.12	1054.56	1635.89	1247.67	1544.88	1455.44	2599.57	940.111	1368.5	902.444	1483.5	1048.78	1765.56	2101.89	2028.5	3620.33	2521	2840.67	3660.56	3343.11	4780.78	3655.11	3953.33	1704.33	2806.56	2360.22	3611.78	2866.78	2650.44	3469.22	2994.56
25	male	20	704.75	960.222	866.333	999.667	902.222	1274.43	1334.5	1560.5	886.625	1312.75	881.875	960.571	969.375	1167.12	1160.25	1396.5	1884.44	2123	1714.67	1694.88	1480.33	2363.33	1985	1896.44	1459.33	2660.56	1802.78	1593.67	1740.44	1766.78	2092	2760.22
26	male	20	841.222	852.625	918.667	911.714	1108.11	1111.25	1225.25	959.8	868.889	802.778	925.375	968.5	934.625	1121.71	1172.12	1091.67	1100.22	1248.78	1291.38	1235.11	1289.67	1758.56	1528.56	1521.22	768.444	1230.33	1405.22	1156.11	1467.44	1459.33	1804	1621.11
27	male	27	521	805.571	1140.67	1007.67	1265.22	1582.57	1486.67	1327.5	737.111	1124.86	997.75	836	1033.44	1618.43	1450.5	1256	756	1091.56	1423.22	1552.44	1579.11	2229.11	2183.56	1907.22	1145.67	1456.78	1419.89	1373.11	1851.11	2607.33	1805.89	1873.11
30	male	18	848.333	1497.56	937.111	969.8	984.222	1936.56	1307.11	1576.67	576.556	1083.5	726.375	1038.29	912.778	1104.12	1193.67	1819.38	1896.44	2308	2088.78	1584.11	2497.33	2469.89	2875.44	3507.89	1072.11	2198.78	1160.5	1638.67	1875.56	2182	2033	2544.22
31	male	25	647.444	935.25	891.111	965.143	648.111	1308.57	1028	1530	587.778	943.667	840	903.333	900	1509.14	1337.44	1104.67	994.222	1854.33	1295.78	1470.67	1365.89	2160.12	1411.89	2185.67	1026.33	1530.44	1730.56	1623.22	1912.89	2019.89	1950.56	2032.33
32	male	30	626.444	755.375	811.778	937.714	863.778	1533.11	1149.11	1300.75	687.889	1070	908.222	1111.14	815.667	1488.11	1365.22	1576.43	1318.75	1566.22	1615.67	2096.89	1935.67	2630.12	1838.75	2127.78	1635.67	1840.67	1783.56	2583.89	1672.89	2617.62	2739.22	2021.11
33	male	30	599.556	1036.25	749.125	1216.62	892.5	1443	1124.88	1968.17	736.889	1094.71	1101.78	1249.29	854.889	1153.11	1179.38	1596.14	1167.56	1721.44	1710.89	1531.67	1874.89	1942.11	1801.22	2503.67	1516.33	2028.33	1921.89	2053.56	1671.44	1648.11	2035	2195.78
34	male	30	1097.33	1784.44	2172.14	1744.88	1628.11	1891.22	2049.44	2368.78	643.556	1094.5	984.889	1033.57	783.5	788.5	1212.56	1451.14	3436.11	2922.56	3224	2923.22	3723.78	3590.22	3849.89	4151.78	1696.56	2111.22	1928.89	1775.89	1978.56	1704	2297.78	2380.78
35	male	31	795.333	1208.56	1058.78	1063.57	823.333	1183.62	1214.11	1485.29	713.111	962	1197.33	1135.57	1322.44	1558.12	1409	1841.88	1670.56	2181.78	1826.22	1840	2130.33	2270.33	2138.67	2427.44	1997.44	2097.78	2134.67	2131.44	2943.11	2566.89	2208.89	3308.11
36	male	30	637.857	852.375	1054.5	1097.29	779.857	1296.71	1027.38	791.333	717.222	1170.25	1105.11	1218.57	1046.22	1545.12	1221.88	1653.17	1433.78	1460.11	1360.56	1688.33	1623.78	1753.56	1947.22	1819.11	1332.11	1493.44	1301.89	1561.78	1460.44	1613.11	1397.38	1944.89
39	male	31	799.667	1027.12	1204.11	1454.25	1219.5	1626.22	1657.33	1282.44	783.889	832.222	942.222	1104.83	919.667	1474.88	1172.25	1421.43	2101.33	2314	2586.89	3017.67	2676.56	3757.89	2992.75	3220.22	1327.78	1504.67	1461.56	1918.22	2107.22	2543.78	2281.22	2268.44
40	male	22	712.889	841.875	812.111	999.167	807.111	1169	1226.67	1394	728.444	897.444	851	1074.75	750.875	1694.14	1371	1772	1418.44	1664.78	1296.11	1742	1567	2361.67	1821	2390.67	1573.89	1435.89	1761.67	1992	1928.44	2476.67	1954.33	2320
43	male	26	559.778	1212.56	886.25	1006.6	832.625	978.5	1020.38	1193.4	689.111	1431.89	990.333	1500.56	908.375	1427.75	1352.56	2105.22	1019.67	1690.44	1484.67	1433.22	1354.44	1760	1417.22	1838.33	1287.22	2548.22	1958.89	1875.22	1550.89	2329.33	2417.56	2542.89
45	male	23	955.556	1288.88	1261	1334.4	1372.78	1503.33	2672.89	2213.67	1029.78	981.2	1100.33	1174.2	2005	994.5	1568.88	1717.2	2072.44	2615.67	2430.88	2245.56	2409	2334.89	3517.43	2074	1834.44	1482	1686	1952.38	2018.33	2553.33	1768.67	1908.33
49	male	32	790.222	1275.33	848.889	1255.29	853.889	1787.89	1523.33	1588.5	966.556	868.125	934.667	1235.83	825.778	1079.5	1420.56	1384.4	2022.89	2287	1410.11	2062.56	1605.78	2924.67	2651.67	3182.11	1633.89	1738.56	1544.33	1797.22	1796.11	2077.78	2148	1962.11
54	male	21	702.889	1406.75	835.889	1319.2	1363.75	1519.33	1249	1406.4	689.125	879	963.111	726	730.75	1739.17	1116.38	1307.86	1709.67	2190.44	1817	1454.78	3077.78	3343.22	1962.22	2469.11	1135.22	1297.78	1237.44	924.889	1142.56	1541	1509.22	1832.62
55	male	19	732.111	1036.5	1038.89	1540.25	1638.88	1562.67	1462.75	1683	1086.56	973.875	1168.44	1223.57	1353.44	1724.89	2171.88	2014.29	1441.89	1659.44	1960	2092.89	1899.56	2136.89	2363.56	2901.22	1509.89	1659.78	2452.22	1587	1854.67	2327.44	2824.67	3126.11
59	male	19	530.125	883.556	651.778	882	725.222	855.167	1158.22	1031.67	676.111	1264.78	979.222	977.143	728.111	1492.67	1025.43	1467.33	1209.44	1566.33	1143.78	1585.12	1276.67	1698.22	2099.22	1672.44	1181.67	2355.56	1360.44	1406.5	1373.89	2161.22	2097	1872.56
61	male	20	697	1082.8	949.222	1551.86	1036.67	1921.71	1078.22	1284.5	832.222	1129.62	895.333	1164.83	994.556	1094.5	1114.75	1293.2	1256.78	1392.78	1279.44	2309	1915.89	2911.22	1637.78	2504.44	1048.78	1671.67	1204.33	1439.78	1476.56	1742.78	1959.89	1831.56

## Sheet: Caution Scores
Participant	sex	age	gun_dino	stapler_dino	knifed_dino	knifes_dino	hgun_dino	hstapler_dino	hknifed_dino	hknifes_dino	gun_shoot	stapler_shoot	knifed_shoot	knifes_shoot	hgun_shoot	hstapler_shoot	hknifed_shoot	hknifes_shoot
1	female	19	0.48	0.2	0.27	0.2	0.25	0.22	0.14	0.01	0.42	0.32	0.33	0.23	0.4	0.21	0.28	0.26
2	female	21	0.32	0.29	0.33	0.21	0.23	0.17	0.26	0.28	0.38	0.13	0.16	0.22	0.13	0.21	0.26	0.13
3	female	21	0.3	0.26	0.15	0.22	0.24	0.28	0.29	0.21	0.26	0.37	0.22	0.18	0.17	0.3	0.24	0.16
5	female	52	0.19	0.12	0.2	0.13	0.18	0.26	0.16	0.24	0.33	0.16	0.3	0.29	0.31	0.25	0.18	0.23
7	female	23	0.35	0.29	0.25	0.27	0.19	0.24	0.35	0.16	0.24	0.07	0.25	0.14	0.24	0.37	0.28	0.14
8	female	24	0.19	0.34	0.22	0.25	0.19	0.22	0.33	0.2	0.32	0.28	0.22	0.22	0.36	0.19	0.34	0.2
9	female	22	0.25	0.28	0.25	0.29	0.25	0.19	0.15	0.21	0.3	0.36	0.3	0.12	0.42	0.27	0.37	0.18
14	female	52	0.25	0.37	0.18	0.27	0.41	0.26	0.08	0.23	0.32	0.22	0.11	0.26	0.3	0.31	0.16	0.26
15	female	22	0.22	0.3	0.15	0.25	0.22	0.13	0.22	0.2	0.21	0.31	0.19	0.08	0.22	0.24	0.25	0.27
19	female	19	0.19	0.31	0.29	0.24	0.15	0.22	0.33	-0.06	0.33	0.38	0.27	-0.07	0.18	0.24	0.43	0.21
20	female	18	0.35	0.43	0.41	0.41	0.4	0.33	0.21	0.24	0.35	0.39	0.34	0.4	0.4	0.5	0.23	0.26
24	female	21	0.26	0.35	0.34	0.31	0.38	0.13	0.3	0.17	0.36	0.19	0.26	0.23	0.16	0.3	0.18	0.11
28	female	22	0.11	0.32	0.31	0.05	0.18	0.17	0.13	0.07	0.19	0.24	0.14	0.23	0.18	0.25	0.16	0.26
29	female	21	0.26	0.17	0.11	0.16	0.18	0.17	0.03	0.07	0.28	0.17	0.17	0.21	0.29	0.22	0.1	0.21
37	female	30	0.37	0.4	0.3	0.16	0.47	0.4	0.26	0.23	0.26	0.29	0.22	0.18	0.35	0.28	0.26	0.04
38	female	29	0.26	0.13	0.31	0.28	0.27	0.45	0.42	0.23	0.59	0.29	0.37	0.29	0.43	0.27	0.44	0.26
41	female	22	0.29	0.11	0.24	0.23	0.29	0.29	0.31	0.09	0.34	0.17	0.3	0.29	0.35	0.24	0.27	0.17
42	female	22	0.21	0.34	0.49	0.07	0.34	0.07	0.38	0.22	0.25	0.24	0.24	0.19	0.22	0.07	0.05	0.15
44	female	21	0.2	0.33	0.22	0.31	0.1	0.29	0.28	0.2	0.28	0.16	0.11	0.13	0.23	0.22	0.13	0.15
46	female	23	0.3	0.22	0.25	0.22	0.28	0.24	0.24	0.23	0.33	0.08	0.14	0.15	0.2	0.14	0.13	0.24
47	female	22	0.3	0.16	0.31	0.15	0.25	0.37	0.21	0.29	0.26	0.24	0.34	0.27	0.25	0.36	0.24	0.22
48	female	26	0.27	0.57	0.2	0.05	0.26	0.22	0.18	0.24	0.43	0.24	0.34	0.16	0.28	0.38	0.13	0.17
50	female	20	0.19	0.23	0.24	0.28	0.33	0.32	0.29	0.2	0.25	0.23	0.38	0.05	0.24	0.11	0.22	0.27
51	female	20	0.2	0.28	0.28	0.18	0.19	0.2	0.26	0.18	0.29	0.3	0.25	0.22	0.22	0.27	0.31	0.15
52	female	24	0.45	0.24	0.05	-0.06	0.37	0.15	0.03	0.23	0.09	0.14	0.19	0.11	-0.02	0.05	0.17	0
53	female	21	0.08	0.06	0.11	0.18	0.23	0.19	0.26	0.18	0.28	0.27	0.21	0.15	0.2	0.3	0.19	0.13
56	female	22	0.33	0.21	0.13	0.22	0.21	0.21	0.36	0.04	0.19	0.16	0.19	0.1	0.29	0.3	0.13	0.21
57	female	22	0.26	0.43	0.27	0.38	0.19	0.23	0.05	0.02	0.3	0.31	0.24	0.27	0.05	0.2	0.21	0.08
58	female	59	0.38	0.39	0.18	0.5	0.32	0.1	0.36	0.28	0.32	0.24	0.25	0.16	0.33	0.22	0.25	0.28
4	male	55	0.36	0.25	0.23	0.1	0.39	0.23	0.18	0.26	0.26	0.2	0.29	0.16	0.31	0.34	0.28	0.16
10	male	22	0.3	0.26	0.33	0.38	0.36	0.22	0.17	0.26	0.26	0.18	0.23	0.2	0.28	0.27	0.11	0.22
11	male	24	0.44	0.28	0.23	0.26	0.36	0.32	0.21	0.25	0.44	0.26	0.31	0.32	0.44	0.25	0.15	0.25
12	male	25	0.3	0.38	0.23	0.15	0.21	0.33	0.13	0.22	0.33	0.39	0.33	0.21	0.24	0.14	0.05	0.09
13	male	51	0.38	0.24	0.34	0.26	0.29	0.32	0.21	0.37	0.41	0.26	0.3	0.2	0.27	0.18	0.35	0.22
16	male	28	0.26	0.17	0.17	0.23	0.2	0.19	0.31	0.15	0.19	0.2	0.34	0.24	0.37	0.24	0.29	0.03
18	male	18	0.44	0.32	0.16	0.2	0.36	0.39	0.22	0.26	0.47	0.33	0.44	0.3	0.43	0.22	0.22	0.29
21	male	21	0.25	0.15	0.22	0.17	0.3	0.22	0.16	0.04	0.18	0.06	0.2	0.3	0.31	0.26	0.2	0.21
22	male	22	0.37	0.41	0.32	0.12	0.37	0.25	0.35	0.23	0.38	0.35	0.3	0.21	0.36	0.29	0.3	0.35
23	male	21	0.65	0.27	0.46	0.38	0.46	0.51	0.43	0.21	0.29	0.34	0.45	0.42	0.46	0.2	0.25	0.19
25	male	20	0.46	0.38	0.33	0.26	0.24	0.3	0.2	0.1	0.24	0.34	0.34	0.25	0.28	0.2	0.29	0.33
26	male	20	0.13	0.19	0.17	0.15	0.08	0.23	0.11	0.23	-0.06	0.21	0.21	0.09	0.22	0.13	0.21	0.2
27	male	27	0.18	0.15	0.11	0.21	0.11	0.17	0.19	0.18	0.22	0.13	0.17	0.24	0.28	0.23	0.11	0.2
30	male	18	0.38	0.21	0.38	0.24	0.43	0.12	0.37	0.38	0.3	0.34	0.23	0.22	0.35	0.33	0.26	0.17
31	male	25	0.21	0.33	0.19	0.21	0.36	0.25	0.16	0.18	0.27	0.24	0.35	0.28	0.36	0.14	0.19	0.3
32	male	30	0.36	0.35	0.33	0.38	0.38	0.26	0.23	0.24	0.41	0.26	0.33	0.4	0.34	0.28	0.33	0.12
33	male	30	0.32	0.25	0.39	0.11	0.35	0.15	0.23	0.12	0.35	0.3	0.27	0.24	0.32	0.18	0.27	0.16
34	male	30	0.52	0.24	0.19	0.25	0.39	0.31	0.31	0.27	0.45	0.32	0.32	0.26	0.43	0.37	0.31	0.24
35	male	31	0.35	0.29	0.27	0.27	0.44	0.31	0.28	0.24	0.47	0.37	0.28	0.3	0.38	0.24	0.22	0.28
36	male	30	0.38	0.26	0.13	0.21	0.35	0.15	0.31	0.39	0.3	0.12	0.08	0.12	0.17	0.02	0.07	0.08
39	male	31	0.45	0.39	0.36	0.35	0.37	0.4	0.29	0.43	0.26	0.29	0.22	0.27	0.39	0.27	0.32	0.23
40	male	22	0.33	0.33	0.23	0.27	0.32	0.34	0.2	0.26	0.37	0.23	0.35	0.3	0.44	0.19	0.18	0.13
43	male	26	0.29	0.16	0.25	0.17	0.24	0.29	0.16	0.21	0.3	0.28	0.33	0.11	0.26	0.24	0.28	0.09
45	male	23	0.37	0.34	0.32	0.25	0.27	0.22	0.14	-0.03	0.28	0.2	0.21	0.25	0	0.44	0.06	0.05
49	male	32	0.44	0.28	0.25	0.24	0.31	0.24	0.27	0.33	0.26	0.33	0.25	0.19	0.37	0.32	0.2	0.17
54	male	21	0.42	0.22	0.37	0.05	0.39	0.38	0.22	0.27	0.24	0.19	0.12	0.12	0.22	-0.06	0.15	0.17
55	male	19	0.33	0.23	0.31	0.15	0.07	0.16	0.24	0.27	0.16	0.26	0.35	0.13	0.16	0.15	0.13	0.22
59	male	19	0.39	0.28	0.27	0.28	0.28	0.33	0.29	0.24	0.27	0.3	0.16	0.18	0.31	0.18	0.34	0.12
61	male	20	0.29	0.13	0.15	0.2	0.3	0.2	0.21	0.32	0.12	0.19	0.15	0.11	0.2	0.23	0.27	0.17

## Sheet: Gaming Data
Participant	games_response	games_freq	games2_response	games_viol	games_viol_freq	sex	age	Zgames_freq	Zgames_viol_freq
1	never	1	none or virtually none, I hardly ever play violent video games	0	0	female	19	-0.65915	-0.4186
2	never	1	none or virtually none, I hardly ever play violent video games	0	0	female	21	-0.65915	-0.4186
3	never	1	none or virtually none, I hardly ever play violent video games	0	0	female	21	-0.65915	-0.4186
5	never	1	none or virtually none, I hardly ever play violent video games	0	0	female	52	-0.65915	-0.4186
7	less than once a week	2	none or virtually none, I hardly ever play violent video games	0	0	female	23	1.46478	-0.4186
8	never	1	none or virtually none, I hardly ever play violent video games	0	0	female	24	-0.65915	-0.4186
9	never	1	none or virtually none, I hardly ever play violent video games	0	0	female	22	-0.65915	-0.4186
14	less than once a week	2	none or virtually none, I hardly ever play violent video games	0	0	female	52	1.46478	-0.4186
15	never	1	none or virtually none, I hardly ever play violent video games	0	0	female	22	-0.65915	-0.4186
19	never	1	none or virtually none, I hardly ever play violent video games	0	0	female	19	-0.65915	-0.4186
20	never	1	none or virtually none, I hardly ever play violent video games	0	0	female	18	-0.65915	-0.4186
24	never	1	none or virtually none, I hardly ever play violent video games	0	0	female	21	-0.65915	-0.4186
28	never	1	none or virtually none, I hardly ever play violent video games	0	0	female	22	-0.65915	-0.4186
29	less than once a week	2	less than half, I don't play violent video games very often	1	2	female	21	1.46478	1.31559
37	never	1	none or virtually none, I hardly ever play violent video games	0	0	female	30	-0.65915	-0.4186
38	never	1	none or virtually none, I hardly ever play violent video games	0	0	female	29	-0.65915	-0.4186
41	less than once a week	2	about half	2	4	female	22	1.46478	3.04978
42	never	1	none or virtually none, I hardly ever play violent video games	0	0	female	22	-0.65915	-0.4186
44	never	1	none or virtually none, I hardly ever play violent video games	0	0	female	21	-0.65915	-0.4186
46	less than once a week	2	less than half, I don't play violent video games very often	1	2	female	23	1.46478	1.31559
47	less than once a week	2	about half	2	4	female	22	1.46478	3.04978
48	less than once a week	2	none or virtually none, I hardly ever play violent video games	0	0	female	26	1.46478	-0.4186
50	never	1	none or virtually none, I hardly ever play violent video games	0	0	female	20	-0.65915	-0.4186
51	never	1	none or virtually none, I hardly ever play violent video games	0	0	female	20	-0.65915	-0.4186
52	never	1	none or virtually none, I hardly ever play violent video games	0	0	female	24	-0.65915	-0.4186
53	less than once a week	2	less than half, I don't play violent video games very often	1	2	female	21	1.46478	1.31559
56	less than once a week	2	none or virtually none, I hardly ever play violent video games	0	0	female	22	1.46478	-0.4186
57	never	1	none or virtually none, I hardly ever play violent video games	0	0	female	22	-0.65915	-0.4186
58	never	1	none or virtually none, I hardly ever play violent video games	0	0	female	59	-0.65915	-0.4186
4	less than once a week	2	none or virtually none, I hardly ever play violent video games	0	0	male	55	-0.63295	-1.02746
10	less than once a week	2	all of it, I only play violent video games	4	8	male	22	-0.63295	0.37472
11	once or twice a week	3	about half	2	6	male	24	-0.04084	0.02418
12	most days	5	none or virtually none, I hardly ever play violent video games	0	0	male	25	1.1434	-1.02746
13	never	1	none or virtually none, I hardly ever play violent video games	0	0	male	51	-1.22507	-1.02746
16	never	1	more than half, I mostly play violent video games	3	3	male	28	-1.22507	-0.50164
18	about every second day	4	none or virtually none, I hardly ever play violent video games	0	0	male	18	0.55128	-1.02746
21	never	1	none or virtually none, I hardly ever play violent video games	0	0	male	21	-1.22507	-1.02746
22	most days	5	more than half, I mostly play violent video games	3	15	male	22	1.1434	1.60163
23	once or twice a week	3	more than half, I mostly play violent video games	3	9	male	21	-0.04084	0.54999
25	once or twice a week	3	about half	2	6	male	20	-0.04084	0.02418
26	less than once a week	2	none or virtually none, I hardly ever play violent video games	0	0	male	20	-0.63295	-1.02746
27	every day	6	more than half, I mostly play violent video games	3	18	male	27	1.73552	2.12744
30	every day	6	about half	2	12	male	18	1.73552	1.07581
31	most days	5	about half	2	10	male	25	1.1434	0.72526
32	every day	6	more than half, I mostly play violent video games	3	18	male	30	1.73552	2.12744
33	never	1	none or virtually none, I hardly ever play violent video games	0	0	male	30	-1.22507	-1.02746
34	less than once a week	2	about half	2	4	male	30	-0.63295	-0.32637
35	never	1	none or virtually none, I hardly ever play violent video games	0	0	male	31	-1.22507	-1.02746
36	less than once a week	2	more than half, I mostly play violent video games	3	6	male	30	-0.63295	0.02418
39	once or twice a week	3	none or virtually none, I hardly ever play violent video games	0	0	male	31	-0.04084	-1.02746
40	most days	5	more than half, I mostly play violent video games	3	15	male	22	1.1434	1.60163
43	once or twice a week	3	about half	2	6	male	26	-0.04084	0.02418
45	less than once a week	2	about half	2	4	male	23	-0.63295	-0.32637
49	most days	5	about half	2	10	male	32	1.1434	0.72526
54	never	1	none or virtually none, I hardly ever play violent video games	0	0	male	21	-1.22507	-1.02746
55	less than once a week	2	more than half, I mostly play violent video games	3	6	male	19	-0.63295	0.02418
59	once or twice a week	3	about half	2	6	male	19	-0.04084	0.02418
61	about every second day	4	about half	2	8	male	20	0.55128	0.37472
